# Supplementary material for: Performance Exploration of Ni-Doped MoS2 in CO2 Hydrogenation to Methanol
Source: Molecules. 2023 Aug 1;28(15):5796. doi: 10.3390/molecules28155796 (PMC10421375; doi:10.3390/molecules28155796)
Supplement: Supplementary file 1 [file molecules-28-05796-s001.zip]

Archive with 1 entries (1 files):
- molecules-2514961-supplementary.pdf
